# Supplementary material for: The impact of sequence database choice on metaproteomic results in gut microbiota studies
Source: Microbiome. 2016 Sep 27;4:51. doi: 10.1186/s40168-016-0196-8 (PMC5037606; doi:10.1186/s40168-016-0196-8)
Supplement: Additional file 9: Dataset S1. — Lists of protein families detected with significantly varying abundance when using different DB types in human and mouse samples. (XLSX 28.0 KB) [file 40168_2016_196_MOESM9_ESM.xlsx]

## Sheet: human - R-A vs C-A
Function	higher in	log LDA score	p-val		* on-off (3 subjects vs no subjects) functions in bold
Bacterialsolute_bindingprotein1family	C-A	4.07837	0.0463016
SusDfamily	C-A	3.91129	0.0495346
OmpAfamily	C-A	3.69764	0.0495346
Glycosylhydrolase14family_Glycosylhydrolase13family	C-A	3.67307	0.0463016
CarbohydratekinasepfkBfamily	C-A	3.58854	0.036904
KHG_KDPGaldolasefamily	C-A	3.51201	0.0495346
Bacterialsolute_bindingprotein5family	C-A	3.48714	0.0463016
BMPlipoproteinfamily	C-A	3.36986	0.036904
IspHfamily	C-A	3.2808	0.036904
Zincmetallo_hydrolasegroup3family	C-A	3.24176	0.036904
DapAfamily_NanAsubfamily	C-A	3.13106	0.036904
Outermembranefactor_OMF__TC1_B_17_family	C-A	3.08867	0.0463016
Smallheatshockprotein_HSP20_family	C-A	3.00381	0.036904
DNA_RNAnon_specificendonucleasefamily	C-A	2.96641	0.036904
Gfo_Idh_MocAfamily	C-A	2.94428	0.036904
Glycosylhydrolase10_cellulaseF_family	C-A	2.93657	0.036904
f_4Fe4Sbacterial_typeferredoxinfamily_RnfCsubfamily	C-A	2.91143	0.0495346
Glycosylhydrolase51family	C-A	2.88277	0.036904
NqrFfamily	C-A	2.87381	0.036904
PeptidaseM13family	C-A	2.86975	0.036904
TabA_YhcH_YiaLfamily	C-A	2.84559	0.036904
DeoC_FbaBaldolasefamily_DeoCtype2subfamily	C-A	2.80939	0.036904
Aspartokinasefamily	C-A	2.79692	0.036904
PeptidaseM20Cfamily	C-A	2.72678	0.0495346
NagAfamily	C-A	2.69311	0.036904
Band7_mec_2family	C-A	2.54385	0.0463016
Flavinoxidoreductasefrpfamily	C-A	2.49342	0.036904
Glu_Leu_Phe_Valdehydrogenasesfamily	R-A	3.94822	0.0495346
Thiolasefamily	R-A	3.7297	0.0495346
TRAFACclasstranslationfactorGTPasesuperfamily_ClassictranslationfactorGTPasefamily_EF_Tu_EF_1Asubfamily	R-A	3.69882	0.0495346
RibosomalproteinL4Pfamily	R-A	3.13594	0.0495346
RibosomalproteinL15Pfamily	R-A	3.03718	0.0495346
RibosomalproteinL22Pfamily	R-A	3.0127	0.0495346
Class_IVpyridoxal_phosphate_dependentaminotransferasefamily	R-A	3.01154	0.0495346
Class_IIpyridoxal_phosphate_dependentaminotransferasefamily_BioFsubfamily	R-A	2.99343	0.036904
RibosomalproteinL20Pfamily	R-A	2.96948	0.0463016
RibosomalproteinS17Pfamily	R-A	2.90708	0.0463016
RibosomalproteinL30Pfamily	R-A	2.88999	0.0495346
RibosomalproteinL6Pfamily	R-A	2.88121	0.0495346
UPF0210family	R-A	2.75709	0.0495346
RutCfamily	R-A	2.74009	0.0495346
RibosomalproteinL31Pfamily_TypeAsubfamily	R-A	2.71463	0.0495346

## Sheet: human - R-A vs UP-B
Function	higher in	log LDA score	p-val		* on-off (3 subjects vs no subjects) functions in bold
RibosomalproteinL5Pfamily	R-A	3.84568	0.0495346
Glu_Leu_Phe_Valdehydrogenasesfamily	R-A	3.82315	0.0495346
TRAFACclasstranslationfactorGTPasesuperfamily_ClassictranslationfactorGTPasefamily_EF_Tu_EF_1Asubfamily	R-A	3.75688	0.0495346
BPG_independentphosphoglyceratemutasefamily	R-A	3.34014	0.0495346
RibosomalproteinL22Pfamily	R-A	3.31073	0.0495346
RibosomalproteinL17Pfamily	R-A	3.28938	0.0495346
RibosomalproteinS13Pfamily	R-A	3.28035	0.0495346
RibosomalproteinS4Pfamily	R-A	3.26316	0.0495346
RibosomalproteinL4Pfamily	R-A	3.19179	0.0495346
Rhamnoseisomerasefamily	R-A	3.1379	0.0495346
RibosomalproteinL18Pfamily	R-A	3.09118	0.0495346
RibosomalproteinL2Pfamily	R-A	3.08085	0.0495346
RibosomalproteinL6Pfamily	R-A	3.07261	0.0495346
ClpA_ClpBfamily	R-A	3.05635	0.0495346
RibosomalproteinS3Pfamily	R-A	3.0455	0.0495346
CarBfamily	R-A	3.00715	0.0463016
RibosomalproteinS1Pfamily	R-A	2.99771	0.0463016
UPRTasefamily	R-A	2.98353	0.0495346
RibosomalproteinL14Pfamily	R-A	2.96258	0.0463016
RibosomalproteinS12Pfamily	R-A	2.96139	0.0495346
Class_IIpyridoxal_phosphate_dependentaminotransferasefamily_BioFsubfamily	R-A	2.94031	0.036904
Transketolasefamily	R-A	2.91239	0.0495346
RibosomalproteinS19Pfamily	R-A	2.90243	0.0495346
RibosomalproteinS17Pfamily	R-A	2.89705	0.0463016
Iron_manganesesuperoxidedismutasefamily	R-A	2.88233	0.0495346
Gfo_Idh_MocAfamily_Glycosylhydrolase109subfamily	R-A	2.86163	0.0463016
AdoMetsynthasefamily	R-A	2.84513	0.0495346
RibosomalproteinL30Pfamily	R-A	2.84151	0.0495346
Proteinkinasesuperfamily	R-A	2.79368	0.0495346
RibosomalproteinL32Pfamily	R-A	2.77659	0.0495346
Glycosylhydrolase130family	R-A	2.75492	0.0495346
Glycosyltransferase1family_Bacterial_plantglycogensynthasesubfamily	R-A	2.74108	0.0495346
RibosomalproteinL31Pfamily_TypeAsubfamily	R-A	2.70933	0.0495346
ABCtransportersuperfamily_Galactose_methylgalactosideimporter_TC3_A_1_2_3_family	R-A	2.6625	0.0495346
Glucosamine_galactosamine_6_phosphateisomerasefamily_NagBsubfamily	R-A	2.62286	0.0463016
RutCfamily	R-A	2.51223	0.0495346
Bacterialsolute_bindingprotein1family	UP-B	4.2323	0.0463016
Bacterialsolute_bindingprotein2family	UP-B	4.06452	0.0495346
Bacterialsolute_bindingprotein5family	UP-B	3.72865	0.0463016
Bacterialsolute_bindingprotein7family	UP-B	3.72806	0.0463016
SusDfamily	UP-B	3.71247	0.0495346
CarbohydratekinasepfkBfamily	UP-B	3.68951	0.036904
Glycosylhydrolase14family_Glycosylhydrolase13family	UP-B	3.58916	0.0463016
f_5_nucleotidasefamily	UP-B	3.50524	0.0495346
FAD_dependentoxidoreductase2family_FRD_SDHsubfamily	UP-B	3.50482	0.0495346
BMPlipoproteinfamily	UP-B	3.49762	0.036904
Glycosylhydrolase70family	UP-B	3.34412	0.036904
ExbB_TolQfamily	UP-B	3.24657	0.036904
Zincmetallo_hydrolasegroup3family	UP-B	3.21365	0.036904
KHG_KDPGaldolasefamily	UP-B	3.19591	0.0495346
Glycosylhydrolase10_cellulaseF_family	UP-B	3.07187	0.036904
PeptidaseM24Bfamily	UP-B	3.06564	0.036904
NagAfamily	UP-B	3.02195	0.036904
Gfo_Idh_MocAfamily	UP-B	3.0131	0.036904
Membranefusionprotein_MFP__TC8_A_1_family	UP-B	2.9956	0.036904
TabA_YhcH_YiaLfamily	UP-B	2.94165	0.036904
Smallheatshockprotein_HSP20_family	UP-B	2.91026	0.036904
DeoC_FbaBaldolasefamily_DeoCtype2subfamily	UP-B	2.90024	0.036904
PeptidaseS8family	UP-B	2.86865	0.036904
PeptidaseM20Afamily	UP-B	2.85805	0.0463016
PeptidaseM13family	UP-B	2.77632	0.036904
Phosphoglyceratemutasefamily_BPG_dependentPGAMsubfamily	UP-B	2.73507	0.0463016

## Sheet: human - C-A vs UP-B
Function	higher in	log LDA score	p-val		* on-off (3 subjects vs no subjects) functions in bold
RibosomalproteinL5Pfamily	C-A	3.61266	0.0495346
RibosomalproteinL17Pfamily	C-A	3.20672	0.0495346
RibosomalproteinS4Pfamily	C-A	3.1669	0.0495346
RibosomalproteinL22Pfamily	C-A	3.1532	0.0495346
RibosomalproteinS13Pfamily	C-A	3.09496	0.0495346
BPG_independentphosphoglyceratemutasefamily	C-A	3.08265	0.0495346
RibosomalproteinS3Pfamily	C-A	2.99435	0.0495346
Rhamnoseisomerasefamily	C-A	2.9913	0.0495346
CarBfamily	C-A	2.95196	0.0463016
Transketolasefamily	C-A	2.92475	0.0495346
Gfo_Idh_MocAfamily_Glycosylhydrolase109subfamily	C-A	2.89256	0.0463016
RibosomalproteinL18Pfamily	C-A	2.83369	0.0495346
RibosomalproteinS12Pfamily	C-A	2.83061	0.0495346
AdoMetsynthasefamily	C-A	2.76752	0.0495346
SecY_SEC61_alphafamily	C-A	2.73302	0.0463016
UPRTasefamily	C-A	2.70566	0.0495346
NqrFfamily	C-A	2.7027	0.036904
Glycosylhydrolase130family	C-A	2.68709	0.0495346
RibosomalproteinL32Pfamily	C-A	2.68461	0.0495346
Aspartokinasefamily	C-A	2.65878	0.036904
RibosomalproteinS19Pfamily	C-A	2.62792	0.0495346
Glucosamine_galactosamine_6_phosphateisomerasefamily_NagBsubfamily	C-A	2.61582	0.0463016
Glycosidehydrolase112family	C-A	2.5432	0.0495346
TopoisomeraseGyrA_ParCsubunitfamily	C-A	2.53736	0.0495346
ABCtransportersuperfamily_Galactose_methylgalactosideimporter_TC3_A_1_2_3_family	C-A	2.51583	0.0495346
Bacterialsolute_bindingprotein7family	UP-B	3.71193	0.036904
Thiolasefamily	UP-B	3.67754	0.0495346
Bacterialsolute_bindingprotein5family	UP-B	3.29197	0.0495346
RibosomalproteinL15Pfamily	UP-B	3.12494	0.0495346
Formate__tetrahydrofolateligasefamily	UP-B	3.04708	0.0495346
Glycosylhydrolase70family	UP-B	2.89336	0.036904
Phosphoglyceratemutasefamily_BPG_dependentPGAMsubfamily	UP-B	2.66901	0.0495346

## Sheet: mouse - R-A vs C-A
Function	higher in	log LDA score	p-val		* on-off (3 subjects vs no subjects) functions in bold
TonB_dependentreceptorfamily	C-A	4.59403	0.0495346
Phosphatidylserinedecarboxylasefamily_Type2subfamily	C-A	4.33683	0.036904
OmpAfamily	C-A	4.2146	0.0495346
CinAfamily	C-A	3.77029	0.036904
FAD_dependentoxidoreductase2family_FRD_SDHsubfamily	C-A	3.74713	0.0495346
SusDfamily	C-A	3.69919	0.0495346
Glutaminasefamily	C-A	3.60837	0.0495346
TPPenzymefamily	C-A	3.51984	0.0495346
RibosomalproteinL3Pfamily	C-A	3.41323	0.0495346
ExbB_TolQfamily	C-A	3.37256	0.036904
Succinatedehydrogenase_fumaratereductaseiron_sulfurproteinfamily	C-A	3.34592	0.036904
TRAFACclasstranslationfactorGTPasesuperfamily_ClassictranslationfactorGTPasefamily_LepAsubfamily	C-A	3.32372	0.036904
SusEfamily	C-A	3.30727	0.036904
PeptidaseC59family	C-A	3.24372	0.036904
SecY_SEC61_alphafamily	C-A	3.23125	0.036904
ABhydrolasesuperfamily_HTAfamily	C-A	3.022	0.036904
CAPAB_TerDEXZfamily	C-A	2.99048	0.0495346
ABCtransportersuperfamily	C-A	2.99027	0.0495346
FKBP_typePPIasefamily_Tigsubfamily	C-A	2.96597	0.036904
CarbohydratekinasepfkBfamily	C-A	2.9651	0.036904
TonB_dependentreceptorfamily_BtuB_TC1_B_14_3_1_subfamily	C-A	2.95683	0.036904
FAD_dependentoxidoreductase2family_NadBsubfamily	C-A	2.93065	0.036904
Bacterialsolute_bindingprotein5family	C-A	2.91134	0.0495346
Bacterialhistone_likeproteinfamily	C-A	2.88743	0.0495346
RibosomalproteinL25Pfamily_CTCsubfamily	C-A	2.88204	0.0495346
Glycosylhydrolase5_cellulaseA_family	C-A	2.86327	0.0463016
Glycosylhydrolase14family_Glycosylhydrolase13family	C-A	2.85409	0.036904
FGAMSfamily	C-A	2.84603	0.036904
PeptidaseM13family	C-A	2.83725	0.036904
FKBP_typePPIasefamily	C-A	2.8185	0.0495346
PNP_UDPphosphorylasefamily	C-A	2.73251	0.036904
Class_Ipyridoxal_phosphate_dependentaminotransferasefamily	C-A	2.70166	0.0495346
Bacterioferritinfamily	C-A	2.68153	0.036904
LpxKfamily	C-A	2.67739	0.036904
MnmGfamily_TrmFOsubfamily	C-A	2.62232	0.036904
Zincmetallo_hydrolasegroup3family	C-A	2.60161	0.036904
Trans_sulfurationenzymesfamily	C-A	2.60048	0.036904
RibosomalproteinL28Pfamily	C-A	2.58606	0.0463016
Glycosylhydrolase10_cellulaseF_family	C-A	2.5684	0.0495346
PeptidaseC1family	C-A	2.5617	0.036904
Saccharopinedehydrogenasefamily_carboxynorspermidinesynthasesubfamily	C-A	2.51223	0.0463016
MoxRfamily	C-A	2.50785	0.0495346
Flavodoxinfamily	C-A	2.4957	0.036904
PeptidaseS9Bfamily	C-A	2.46431	0.036904
PseudouridinesynthaseRsuAfamily	C-A	2.43534	0.036904
Lyase1family_Adenylosuccinatelyasesubfamily	C-A	2.43304	0.036904
Sigma_70factorfamily_ECFsubfamily	C-A	2.42708	0.036904
Resistance_nodulation_celldivision_RND__TC2_A_6_family	C-A	2.42571	0.036904
Flavoredoxinfamily	C-A	2.42551	0.036904
RibosomalproteinL34Pfamily	C-A	2.39988	0.036904
Glycosyltransferasegroup1family_Glycosyltransferase4subfamily	C-A	2.38713	0.036904
RibosomalproteinS20Pfamily	C-A	2.37883	0.0495346
LemAfamily	C-A	2.37678	0.036904
GrpEfamily	C-A	2.37479	0.0495346
FabHfamily	C-A	2.35203	0.036904
Aspartate_glutamateracemasesfamily	C-A	2.33133	0.036904
Pectinesterasefamily	C-A	2.28596	0.036904
TRAFACclasstranslationfactorGTPasesuperfamily_ClassictranslationfactorGTPasefamily_EF_Tu_EF_1Asubfamily	R-A	4.24087	0.0495346
Enolasefamily	R-A	3.88114	0.0495346
Glyceraldehyde_3_phosphatedehydrogenasefamily	R-A	3.84111	0.0495346
Triosephosphateisomerasefamily	R-A	3.61638	0.0495346
RibosomalproteinL4Pfamily	R-A	3.5838	0.0495346
RibosomalproteinL24Pfamily	R-A	3.48747	0.036904
RibosomalproteinS4Pfamily	R-A	3.43486	0.0495346
RibosomalproteinL15Pfamily	R-A	3.40016	0.0495346
RibosomalproteinL18Pfamily	R-A	3.39615	0.0495346
ETFbeta_subunit_FixAfamily	R-A	3.35445	0.0495346
RibosomalproteinS8Pfamily	R-A	3.33018	0.0495346
RibosomalproteinL23Pfamily	R-A	3.32442	0.0495346
RibosomalproteinL29Pfamily	R-A	3.32086	0.0495346
RibosomalproteinL19Pfamily	R-A	3.27767	0.0495346
ClassIIfructose_bisphosphatealdolasefamily	R-A	3.25586	0.0495346
ATPasealpha_betachainsfamily	R-A	3.23667	0.0495346
RibosomalproteinS19Pfamily	R-A	3.15373	0.0495346
RibosomalproteinL22Pfamily	R-A	3.13849	0.0495346
PEP_utilizingenzymefamily	R-A	3.12652	0.0495346
GPIfamily	R-A	3.04601	0.0495346
RibosomalproteinL17Pfamily	R-A	3.04437	0.0495346
ClassIIfructose_bisphosphatealdolasefamily_IolJsubfamily	R-A	2.95977	0.036904
RibosomalproteinS13Pfamily	R-A	2.94967	0.0495346
AhpC_TSAfamily	R-A	2.90882	0.0495346
RibosomalproteinL10Pfamily	R-A	2.86865	0.0495346
TRAFACclasstranslationfactorGTPasesuperfamily_ClassictranslationfactorGTPasefamily_EF_G_EF_2subfamily	R-A	2.86751	0.0495346
RibosomalproteinS18Pfamily	R-A	2.83731	0.036904
RibosomalproteinL1Pfamily	R-A	2.83572	0.0495346
RibosomalproteinS10Pfamily	R-A	2.7127	0.0495346
PeptidaseS14family	R-A	2.62183	0.0495346
GroESchaperoninfamily	R-A	2.62109	0.0495346
Type_Bcarboxylesterase_lipasefamily	R-A	2.61515	0.036904
Class_IVpyridoxal_phosphate_dependentaminotransferasefamily	R-A	2.5593	0.0495346
IMPDH_GMPRfamily	R-A	2.55895	0.0495346
Glycosyltransferase1family_Bacterial_plantglycogensynthasesubfamily	R-A	2.55672	0.036904
ABCtransportersuperfamily_sn_glycerol_3_phosphateimporter_TC3_A_1_1_3_family	R-A	2.55247	0.036904
PhosphofructokinasetypeA_PFKA_family_PPi_dependentPFKgroupIIsubfamily_CladeLongsub_subfamily	R-A	2.44832	0.0495346
CationtransportATPase_P_type__TC3_A_3_family_TypeIBsubfamily	R-A	2.41258	0.036904
Alpha_beta_typeSASPfamily	R-A	2.37188	0.036904
Bacterialsolute_bindingproteinSsuA_TauAfamily	R-A	2.27634	0.0463016
Iron_containingalcoholdehydrogenasefamily	R-A	2.25741	0.0495346
ElongationfactorPfamily	R-A	2.22849	0.0495346

## Sheet: mouse - R-A vs UP-B
Function	higher in	log LDA score	p-val		* on-off (3 subjects vs no subjects) functions in bold
CaiB_BaiFCoA_transferasefamily	R-A	4.09401	0.0495346
Xyloseisomerasefamily	R-A	4.06834	0.0495346
RibosomalproteinL5Pfamily	R-A	4.03079	0.0495346
Enolasefamily	R-A	4.01509	0.0495346
Phosphoenolpyruvatecarboxykinase_ATP_family	R-A	3.80363	0.0495346
GrpEfamily	R-A	3.70971	0.036904
RibosomalproteinL19Pfamily	R-A	3.56291	0.0495346
RibosomalproteinS4Pfamily	R-A	3.55057	0.0495346
RibosomalproteinL15Pfamily	R-A	3.48366	0.0495346
RibosomalproteinL22Pfamily	R-A	3.47694	0.036904
TRAFACclasstranslationfactorGTPasesuperfamily_ClassictranslationfactorGTPasefamily_EF_G_EF_2subfamily	R-A	3.4623	0.0495346
RibosomalproteinS8Pfamily	R-A	3.44003	0.0495346
SusDfamily	R-A	3.42278	0.036904
RibosomalproteinL17Pfamily	R-A	3.41077	0.0495346
Catalasefamily	R-A	3.3521	0.036904
RibosomalproteinS3Pfamily	R-A	3.31699	0.0495346
Bacterialsolute_bindingproteinSsuA_TauAfamily	R-A	3.30605	0.036904
RibosomalproteinL4Pfamily	R-A	3.30226	0.0495346
RibosomalproteinL21Pfamily	R-A	3.28505	0.0495346
Ureasefamily	R-A	3.27816	0.0495346
RibosomalproteinL6Pfamily	R-A	3.27255	0.0495346
RibosomalproteinL16Pfamily	R-A	3.27118	0.0495346
ClassIIfructose_bisphosphatealdolasefamily	R-A	3.25936	0.0495346
RibosomalproteinL20Pfamily	R-A	3.25158	0.0463016
Iron_manganesesuperoxidedismutasefamily	R-A	3.23547	0.036904
RibosomalproteinL25Pfamily_CTCsubfamily	R-A	3.22272	0.0495346
RibosomalproteinS19Pfamily	R-A	3.21642	0.036904
RibosomalproteinS2Pfamily	R-A	3.21137	0.0495346
TPPenzymefamily	R-A	3.17632	0.0495346
EF_Tsfamily	R-A	3.11189	0.0495346
RibosomalproteinS13Pfamily	R-A	3.09383	0.0463016
RibosomalproteinL13Pfamily	R-A	3.07186	0.0495346
BPG_independentphosphoglyceratemutasefamily	R-A	3.06398	0.0495346
TRAFACclassTrmE_Era_EngA_EngB_Septin_likeGTPasesuperfamily_EraGTPasefamily	R-A	3.04082	0.0495346
Rhamnoseisomerasefamily	R-A	3.0229	0.0463016
Type_Bcarboxylesterase_lipasefamily	R-A	2.97771	0.036904
ClassIIfructose_bisphosphatealdolasefamily_IolJsubfamily	R-A	2.97394	0.036904
RibosomalproteinS1Pfamily	R-A	2.96844	0.0495346
RibosomalproteinL11Pfamily	R-A	2.92639	0.0495346
AhpC_TSAfamily_Tpxsubfamily	R-A	2.91174	0.036904
Thioredoxinfamily	R-A	2.90575	0.0463016
Glycosylhydrolase51family	R-A	2.86491	0.036904
Phosphateacetyltransferaseandbutyryltransferasefamily	R-A	2.85685	0.0463016
Glutaminasefamily	R-A	2.84113	0.036904
RibosomalproteinS18Pfamily	R-A	2.81227	0.0495346
PNP_MTAPphosphorylasefamily	R-A	2.80134	0.0495346
RNApolymerasebetachainfamily	R-A	2.79286	0.0495346
Class_IVpyridoxal_phosphate_dependentaminotransferasefamily	R-A	2.74427	0.0495346
Adenylosuccinatesynthetasefamily	R-A	2.67178	0.036904
TRAFACclasstranslationfactorGTPasesuperfamily_ClassictranslationfactorGTPasefamily_IF_2subfamily	R-A	2.65655	0.036904
NAD_P__dependentepimerase_dehydratasefamily	R-A	2.65481	0.036904
FKBP_typePPIasefamily	R-A	2.61076	0.036904
PeptidaseS14family	R-A	2.60523	0.0463016
Disproportionatingenzymefamily	R-A	2.60457	0.036904
DUTPasefamily	R-A	2.59583	0.036904
RbfAfamily	R-A	2.53533	0.036904
ABCtransportersuperfamily_sn_glycerol_3_phosphateimporter_TC3_A_1_1_3_family	R-A	2.51147	0.0463016
Bacterialflagellinfamily	UP-B	4.379	0.0495346
Glyceraldehyde_3_phosphatedehydrogenasefamily	UP-B	4.34586	0.0495346
ATPasealpha_betachainsfamily	UP-B	3.89148	0.0495346
Bacterialsolute_bindingprotein2family	UP-B	3.80126	0.0495346
FAD_dependentoxidoreductase2family_FRD_SDHsubfamily	UP-B	3.72099	0.0495346
Phosphoglyceratekinasefamily	UP-B	3.6223	0.0495346
PeptidaseM17family	UP-B	3.48405	0.036904
Glycosylhydrolase13family	UP-B	3.42124	0.0463016
NusGfamily	UP-B	3.3611	0.036904
ABCtransportersuperfamily	UP-B	3.30136	0.0495346
Flavoredoxinfamily	UP-B	3.25751	0.036904
ExbB_TolQfamily	UP-B	3.25415	0.036904
Resistance_nodulation_celldivision_RND__TC2_A_6_family	UP-B	3.15571	0.036904
LDH_MDHsuperfamily_LDHfamily	UP-B	3.09426	0.0495346
PhosphofructokinasetypeA_PFKA_family_PPi_dependentPFKgroupIIsubfamily_CladeB2sub_subfamily	UP-B	3.08098	0.0495346
Glycosylhydrolase37family	UP-B	3.05054	0.036904
PNP_UDPphosphorylasefamily	UP-B	3.03423	0.036904
Heatshockprotein90family	UP-B	3.00851	0.0495346
Manganesecatalasefamily	UP-B	2.99828	0.036904
Bacterialsolute_bindingprotein1family	UP-B	2.97226	0.0495346
PeptidaseC59family	UP-B	2.95183	0.036904
CarbohydratekinasepfkBfamily	UP-B	2.90881	0.036904
Trans_sulfurationenzymesfamily	UP-B	2.90806	0.036904
ClassIfructose_bisphosphatealdolasefamily	UP-B	2.90342	0.036904
Bacterialsolute_bindingprotein5family	UP-B	2.87906	0.0495346
Alpha_beta_typeSASPfamily	UP-B	2.87252	0.0495346
Mannose_6_phosphateisomerasetype2family	UP-B	2.79813	0.036904
Class_Ipyridoxal_phosphate_dependentaminotransferasefamily	UP-B	2.75752	0.0495346
CAPAB_TerDEXZfamily	UP-B	2.69478	0.0495346
Leucine_bindingproteinfamily	UP-B	2.6649	0.036904

## Sheet: mouse - C-A vs UP-B
Function	higher in	log LDA score	p-val		* on-off (3 subjects vs no subjects) functions in bold
TonB_dependentreceptorfamily	C-A	4.66388	0.0495346
Phosphatidylserinedecarboxylasefamily_Type2subfamily	C-A	4.3381	0.0463016
OmpAfamily	C-A	4.28387	0.0495346
CaiB_BaiFCoA_transferasefamily	C-A	4.02158	0.0495346
Xyloseisomerasefamily	C-A	3.93504	0.0495346
SusDfamily	C-A	3.87555	0.036904
RibosomalproteinL5Pfamily	C-A	3.84243	0.0495346
Phosphoenolpyruvatecarboxykinase_ATP_family	C-A	3.67036	0.0495346
Glutaminasefamily	C-A	3.66377	0.036904
TPPenzymefamily	C-A	3.66332	0.0495346
RibosomalproteinL6Pfamily	C-A	3.47177	0.0495346
RibosomalproteinL3Pfamily	C-A	3.44099	0.0495346
Ureasefamily	C-A	3.43135	0.0495346
RibosomalproteinL25Pfamily_CTCsubfamily	C-A	3.39607	0.0495346
TRAFACclasstranslationfactorGTPasesuperfamily_ClassictranslationfactorGTPasefamily_LepAsubfamily	C-A	3.35155	0.036904
Catalasefamily	C-A	3.32222	0.036904
Phosphohexosemutasefamily	C-A	3.30089	0.0495346
SusEfamily	C-A	3.29467	0.036904
Transketolasefamily	C-A	3.29068	0.0495346
TRAFACclasstranslationfactorGTPasesuperfamily_ClassictranslationfactorGTPasefamily_EF_G_EF_2subfamily	C-A	3.28679	0.0495346
Succinatedehydrogenase_fumaratereductaseiron_sulfurproteinfamily	C-A	3.27147	0.0463016
SecY_SEC61_alphafamily	C-A	3.23885	0.036904
TRAFACclassTrmE_Era_EngA_EngB_Septin_likeGTPasesuperfamily_EraGTPasefamily	C-A	3.17491	0.0495346
RibosomalproteinL17Pfamily	C-A	3.17449	0.0495346
Iron_manganesesuperoxidedismutasefamily	C-A	3.15395	0.036904
RibosomalproteinL22Pfamily	C-A	3.1524	0.036904
RibosomalproteinS2Pfamily	C-A	3.14264	0.0495346
RibosomalproteinL20Pfamily	C-A	3.05977	0.0463016
PeptidaseC59family	C-A	3.05258	0.0495346
RibosomalproteinL13Pfamily	C-A	3.04779	0.0495346
FKBP_typePPIasefamily	C-A	3.00512	0.036904
FAD_dependentoxidoreductase2family_NadBsubfamily	C-A	2.94468	0.036904
TonB_dependentreceptorfamily_BtuB_TC1_B_14_3_1_subfamily	C-A	2.9357	0.0463016
RibosomalproteinL21Pfamily	C-A	2.93125	0.0495346
Bacterialhistone_likeproteinfamily	C-A	2.92404	0.0495346
EF_Tsfamily	C-A	2.91199	0.0495346
FKBP_typePPIasefamily_Tigsubfamily	C-A	2.89064	0.0495346
PeptidaseM13family	C-A	2.86945	0.036904
RibosomalproteinS1Pfamily	C-A	2.84274	0.0495346
Rhamnoseisomerasefamily	C-A	2.83413	0.0463016
Glycosylhydrolase14family_Glycosylhydrolase13family	C-A	2.82479	0.036904
AhpC_TSAfamily_Tpxsubfamily	C-A	2.81345	0.036904
Disproportionatingenzymefamily	C-A	2.78998	0.036904
CinAfamily	C-A	2.74872	0.036904
Glycosylhydrolase5_cellulaseA_family	C-A	2.71239	0.036904
ABhydrolasesuperfamily_HTAfamily	C-A	2.71201	0.036904
CAPAB_TerDEXZfamily	C-A	2.70509	0.0495346
RibosomalproteinL28Pfamily	C-A	2.70503	0.036904
NAD_P__dependentepimerase_dehydratasefamily	C-A	2.68797	0.036904
GHMPkinasefamily_GalKsubfamily	C-A	2.68686	0.0463016
Thioredoxinfamily	C-A	2.67391	0.0463016
MoxRfamily	C-A	2.67056	0.036904
Glycosylhydrolase10_cellulaseF_family	C-A	2.66719	0.036904
Glycosylhydrolase51family	C-A	2.66448	0.036904
Class_IIaminoacyl_tRNAsynthetasefamily_Type_1seryl_tRNAsynthetasesubfamily	C-A	2.64631	0.036904
LpxKfamily	C-A	2.63807	0.036904
Sigma_70factorfamily_ECFsubfamily	C-A	2.62388	0.036904
Saccharopinedehydrogenasefamily_carboxynorspermidinesynthasesubfamily	C-A	2.61397	0.036904
Bacterioferritinfamily	C-A	2.60789	0.036904
Phosphateacetyltransferaseandbutyryltransferasefamily	C-A	2.60278	0.0463016
GrpEfamily	C-A	2.57111	0.036904
PeptidaseS8family	C-A	2.56551	0.036904
PeptidaseC1family	C-A	2.53343	0.036904
DUTPasefamily	C-A	2.50644	0.036904
FGAMSfamily	C-A	2.45664	0.036904
Lyase1family_Adenylosuccinatelyasesubfamily	C-A	2.45099	0.036904
Flavodoxinfamily	C-A	2.44663	0.036904
Class_IIfumarase_aspartasefamily_Aspartasesubfamily	C-A	2.42185	0.036904
LemAfamily	C-A	2.38736	0.036904
Ribose_phosphatepyrophosphokinasefamily	C-A	2.34533	0.036904
Aspartate_glutamateracemasesfamily	C-A	2.32378	0.036904
FabHfamily	C-A	2.31639	0.036904
Pectinesterasefamily	C-A	2.31509	0.036904
f_5_nucleotidasefamily	C-A	2.27232	0.036904
RbfAfamily	C-A	2.26948	0.036904
Zincmetallo_hydrolasegroup3family	C-A	2.18295	0.036904
Glyceraldehyde_3_phosphatedehydrogenasefamily	UP-B	4.50802	0.0495346
Bacterialflagellinfamily	UP-B	4.5059	0.0495346
TRAFACclasstranslationfactorGTPasesuperfamily_ClassictranslationfactorGTPasefamily_EF_Tu_EF_1Asubfamily	UP-B	4.39974	0.0495346
ETFbeta_subunit_FixAfamily	UP-B	4.15612	0.0495346
ATPasealpha_betachainsfamily	UP-B	3.93986	0.0495346
Chaperonin_HSP60_family	UP-B	3.92919	0.0495346
Bacterialsolute_bindingprotein2family	UP-B	3.7266	0.0495346
Phosphoglyceratekinasefamily	UP-B	3.63409	0.0495346
RibosomalproteinL24Pfamily	UP-B	3.58427	0.036904
Thiolasefamily	UP-B	3.58274	0.0495346
PeptidaseM17family	UP-B	3.4408	0.036904
RibosomalproteinL18Pfamily	UP-B	3.43435	0.0495346
Acyl_CoAdehydrogenasefamily	UP-B	3.40032	0.0495346
f_3_hydroxyacyl_CoAdehydrogenasefamily	UP-B	3.39562	0.0495346
Glycosylhydrolase13family	UP-B	3.2934	0.0495346
PhosphofructokinasetypeA_PFKA_family_PPi_dependentPFKgroupIIsubfamily_CladeB2sub_subfamily	UP-B	3.2762	0.0495346
RibosomalproteinL4Pfamily	UP-B	3.2049	0.0495346
LDH_MDHsuperfamily_LDHfamily	UP-B	3.17737	0.036904
Heatshockprotein90family	UP-B	3.11348	0.0495346
RibosomalproteinL2Pfamily	UP-B	3.09949	0.0495346
RibosomalproteinL29Pfamily	UP-B	3.05019	0.0495346
GroESchaperoninfamily	UP-B	3.02641	0.0495346
RibosomalproteinS12Pfamily	UP-B	3.00515	0.0495346
ABCtransportersuperfamily	UP-B	2.99713	0.0495346
AhpC_TSAfamily	UP-B	2.98822	0.0495346
Alpha_beta_typeSASPfamily	UP-B	2.87297	0.036904
Mannose_6_phosphateisomerasetype2family	UP-B	2.78654	0.0463016
ETFalpha_subunit_FixBfamily	UP-B	2.74352	0.0495346
NusGfamily	UP-B	2.71421	0.036904
Glycosylhydrolase37family	UP-B	2.69416	0.036904
Bacterialmicrocompartmentsproteinfamily	UP-B	2.68665	0.036904
ClassIfructose_bisphosphatealdolasefamily	UP-B	2.65479	0.036904
Manganesecatalasefamily	UP-B	2.61137	0.0463016
Leucine_bindingproteinfamily	UP-B	2.37793	0.0463016
